# Supplementary material for: The Association between Foveal Morphology and Macular Pigment Spatial Distribution: An Ethnicity Study
Source: PLoS One. 2017 Jan 9;12(1):e0169520. doi: 10.1371/journal.pone.0169520 (PMC5221785; doi:10.1371/journal.pone.0169520)
Supplement: S1 File — (XLSX) [file pone.0169520.s001.xlsx]

## Sheet: Sheet1
				MPOD at retinal eccentricity							exponential curve fit at retinal eccentricity										MP profile		RT0	RNFL0	GCL0	IPL0	INL0	OPL0	ONL0	RPE0	IRL0	PR0	RT0.8	RNFL0.8	GCL0.8	IPL0.8	INL0.8	OPL0.8	ONL0.8	RPE0.8	IRL0.8	PR0.8	RT1.8	RNFL1.8	GCL1.8	1.8	INL1.8	OPL1.8	ONL1.8
IDENTIFIER	gender	age	ethnicity	0	0.8	1.8	2.8	3.8	6.8	7.8	power of exp.curve	EC at 0	EC at 0.8	EC at 1.8	EC at 2.8	EC at 3.8	EC at 6.8	EC at 7.8	MPOD INT (0-1.8)	MPOD INT (0-3.8)	expo=1, ring=2, dip=3	FW	y₀ (0⁰)	0	0	0	0	0	0	0	0	0	y₂ (0.8⁰)	0.8	0.8	0.8	0.8	0.8	0.8	0.8	0.8	0.8	y₃ (1.8⁰)	1.8	1.8	1.8	1.8	1.8	1.8
001	M	28	W	0.4452	0.415035	0.195204	0.0932408	0.119539	-0.00134492	0.00194242	-0.430245	0.462017	0.327473	0.212972	0.138507	0.0900777	0.0247776	0.0161141	0.649214	0.899826	1	2319	227	0	4	15	1	2	106	16	127	100	252	8	10	17	7	14	104	9	162	89	311	16	27	34	25	32	91
002	F	25	W	0.353298	0.313911	0.197216	0.11074	0.0733816	0.0290294	-0.0301792	-0.438462	0.398412	0.28054	0.180956	0.116722	0.0752888	0.0202053	0.013033	0.522447	0.768486	1	2315	220	0	0	13	1	7	96	19	117	104	251	8	8	17	7	20	100	14	160	91	303	22	22	29	17	32	97
003	M	19	A	0.498369	0.400092	0.0681706	0.10119	0.133268	0.0121722	-0.0118582	-0.412451	0.382143	0.274742	0.181886	0.120413	0.0797166	0.0231299	0.0153126	0.593516	0.795425	2	1959	219	1	2	12	0	0	100	19	116	103	236	0	8	16	4	7	106	19	142	94	305	22	26	26	17	33	98
004	M	22	A	0.343437	0.33527	0.0759306	0.0324266	0.0820657	0.0265423	-0.0273941	-0.54007	0.319827	0.207623	0.120984	0.070498	0.0410797	0.00812789	0.00473618	0.477083	0.588507	2	2373	199	2	2	15	0	0	92	7	110	89	217	6	4	15	3	7	90	7	125	91	263	10	17	25	23	23	79
005	F	20	A	0.442286	0.344355	0.16609	0.124591	0.0816255	0.0513623	-0.0565753	-0.45806	0.444744	0.308293	0.194998	0.123338	0.0780126	0.0197408	0.0124863	0.56988	0.818328	1	2346	236	1	6	13	1	3	113	16	136	100	257	6	10	17	10	23	99	14	165	92	308	15	31	35	27	40	75
006	F	19	A	0.39195	0.368433	0.259167	0.131922	0.145392	0.0188761	-0.0189904	-0.315013	0.419694	0.326202	0.238055	0.173728	0.126783	0.049276	0.0359606	0.617953	0.952155	1	2401	192	0	3	12	4	12	78	16	110	82	195	0	2	13	1	4	95	14	115	80	247	6	14	21	12	16	99
007	M	21	A	0.658421	0.517007	0.194558	0.180802	0.0675982	0.0372863	-0.0396407	-0.585138	0.70668	0.442512	0.246492	0.137303	0.0764818	0.0132188	0.00736324	0.825954	1.13783	1	2783	222	2	4	13	0	2	112	23	130	92	236	0	9	14	4	8	113	18	148	88	270	22	21	26	16	24	79
008	F	20	A	0.683006	0.692768	0.549174	0.0806937	0.170774	0.0116696	-0.0113313	-0.517041	0.839393	0.555043	0.330963	0.197347	0.117675	0.0249482	0.0148762	1.17128	1.61195	3	2334	224	0	2	13	0	1	109	15	126	99	252	5	10	16	10	15	104	16	160	93	305	23	20	32	29	31	85
009	F	23	W	0.515032	0.423084	0.214618	0.080149	0.0387931	0.00182735	-0.00122912	-0.716521	0.638395	0.359869	0.175778	0.0858583	0.0419374	0.00488718	0.00238713	0.694097	0.900952	3	1935	239	1	6	15	9	33	73	15	139	101	266	10	12	21	17	44	62	15	166	100	321	28	12	19	28	35	59
010	F	29	W	0.476462	0.403636	0.28627	0.104259	0.0425106	0.076617	-0.0897975	-0.650179	0.626671	0.372516	0.194435	0.101486	0.0529709	0.00753235	0.00393153	0.696992	0.965641	3	2242	232	0	1	16	1	2	119	17	139	93	264	2	13	17	11	19	113	11	175	89	324	18	33	27	32	32	94
011	F	19	A	0.521119	0.13784	0.088049	0.0387018	0.0180458	0.0405923	-0.0435245	-0.826852	0.388837	0.200674	0.0877795	0.0383969	0.0167957	0.00140575	0.000614909	0.376529	0.468278	1	2568	205	3	3	14	0	0	86	17	105	99	215	6	4	20	1	7	89	12	125	90	266	12	18	20	23	22	85
012	M	23	A	0.641381	0.46641	0.205045	0.148621	0.146647	-0.001636	0.00223142	-0.4245	0.581347	0.413951	0.270764	0.177106	0.115845	0.0324192	0.0212053	0.778844	1.10331	1	2687	219	3	4	11	2	1	102	18	124	95	236	7	8	13	4	10	107	10	148	88	280	17	18	24	16	27	95
013	M	25	A	0.824555	0.678791	0.314345	0.184186	0.0975445	0.0305136	-0.0318554	-0.582945	0.924265	0.579777	0.323662	0.180685	0.100868	0.0175486	0.00979656	1.09791	1.48804	1	2440	223	0	4	12	1	3	100	17	119	104	239	4	10	14	6	9	97	14	139	100	279	12	21	24	22	24	85
014	M	20	A	0.600655	0.430239	0.155257	0.0672094	0.0139639	-0.0234377	0.0229638	-0.982894	0.795421	0.36233	0.135594	0.0507427	0.0189893	0.000995202	0.000372431	0.705105	0.856925	3	2360	215	0	7	12	0	0	90	22	109	106	233	5	6	14	5	9	100	14	139	94	295	14	24	29	26	23	93
015	M	19	A	0.854408	0.690677	0.54036	0.199994	0.133412	0.00308233	-0.00249499	-0.519294	1.00216	0.661476	0.393539	0.234132	0.139295	0.0293329	0.0174513	1.23355	1.77043	3	2442	234	4	7	16	5	28	92	17	151	83	240	10	8	14	11	22	91	19	156	84	271	11	24	23	25	31	76
016	M	19	A	0.564456	0.590193	0.411035	0.294182	0.227485	-0.00451025	0.00506726	-0.264351	0.636294	0.515007	0.395373	0.303529	0.233021	0.105433	0.0809414	0.962474	1.57592	1	2459	208	1	2	10	2	7	92	14	113	95	226	2	5	14	4	15	95	16	133	93	283	17	19	23	19	29	88
017	F	22	A	0.726053	0.665437	0.219574	0.151096	0.122048	0.0113828	-0.0110312	-0.52681	0.757291	0.496855	0.293386	0.17324	0.102296	0.0210613	0.0124364	0.999101	1.32101	2	2720	202	0	3	14	1	2	91	12	112	90	214	0	2	13	2	0	104	15	121	93	270	11	13	16	20	17	100
018	F	21	A	0.610462	0.493072	0.0756695	0.108658	0.0420717	-0.0162661	0.0163373	-0.714259	0.594668	0.335827	0.164406	0.0804855	0.0394021	0.00462299	0.00226321	0.725784	0.893313	2	2467	244	0	2	12	1	4	116	14	135	109	277	9	10	16	17	9	114	14	175	102	331	15	32	30	37	24	95
019	F	21	W	0.703136	0.705267	0.285522	0.220176	0.156025	0.0171706	-0.0171571	-0.43681	0.769935	0.542864	0.350741	0.226612	0.146413	0.0394882	0.0255131	1.05876	1.4997	2	2805	208	0	3	18	0	3	95	22	117	92	226	2	9	19	6	14	88	20	137	88	285	25	20	32	21	28	74
020	F	19	A	0.565833	0.567215	0.413849	0.110333	0.0265381	0.0220312	-0.0224163	-0.818509	0.937655	0.487151	0.214877	0.0947798	0.0418063	0.00358773	0.00158251	0.943751	1.27428	3	2964	198	0	3	13	2	6	80	20	101	97	210	0	5	14	3	10	86	17	115	94	251	14	16	20	16	29	68
021	F	19	A	0.446619	0.368181	0.105545	0.122318	0.0915811	0.00974587	-0.00932491	-0.443057	0.409067	0.286986	0.184265	0.118311	0.0759643	0.0201075	0.0129104	0.562784	0.783665	1	2737	194	0	8	10	11	20	54	23	102	92	206	0	6	12	8	29	57	26	112	94	246	9	12	18	23	43	52
022	F	19	W	0.480667	0.493856	0.259436	0.151681	0.119215	-0.0523018	0.0478918	-0.41632	0.552115	0.395717	0.260963	0.172097	0.113493	0.0325501	0.0214658	0.766455	1.10746	1	2066	216	0	6	11	7	28	79	18	131	84	233	0	6	15	13	32	85	17	151	82	309	16	27	31	30	38	87
023	F	29	W	0.470675	0.444227	0.125797	0.203524	0.104032	0.0644662	-0.0733288	-0.395416	0.462523	0.337095	0.227	0.152862	0.102937	0.0314334	0.0211673	0.650973	0.969412	1	2252	209	0	1	10	2	4	84	15	102	107	234	3	10	14	6	10	89	14	132	102	291	17	21	21	26	25	84
024	F	20	A	0.417924	0.31416	0.147259	0.101871	0.0808494	0.0139961	-0.0137791	-0.458872	0.404666	0.280329	0.177167	0.111969	0.0707641	0.0178631	0.0112894	0.523543	0.739469	1	2150	226	0	3	14	4	9	103	17	133	94	245	6	8	20	9	21	93	12	156	89	302	22	22	30	27	32	80
025	F	23	A	0.373333	0.37512	0.132663	0.0613697	0.0398773	-0.0153776	0.0155035	-0.658663	0.45486	0.268556	0.138989	0.0719329	0.0372284	0.00516076	0.00267091	0.553273	0.700913	1	2645	223	5	6	8	0	4	103	16	126	97	233	5	6	8	0	6	109	17	135	98	277	10	18	19	13	28	95
026	F	20	A	0.43141	0.467149	0.281784	0.288573	0.192249	0.0840554	-0.100359	-0.220534	0.474139	0.397451	0.318792	0.2557	0.205095	0.105834	0.0848883	0.73389	1.25948	1	2621	218	0	3	13	37	22	59	14	134	84	225	0	7	13	16	43	64	13	143	83	277	19	17	26	13	66	51
027	F	21	A	0.507784	0.449559	0.2066	0.0854546	0.111022	-0.0325096	0.0310904	-0.490469	0.527329	0.356185	0.218106	0.133555	0.081781	0.0187771	0.011498	0.711016	0.955281	1	2711	204	0	8	10	2	0	79	16	99	104	211	0	5	9	2	2	95	17	113	99	250	10	12	20	10	34	80
028	F	19	A	0.516423	0.562368	0.233029	0.110815	0.144868	0.0384182	-0.0409641	-0.436057	0.569712	0.401933	0.259882	0.168035	0.108648	0.029369	0.0189895	0.829215	1.12898	2	2958	221	6	3	9	3	3	95	21	120	101	234	7	4	12	4	8	98	18	134	100	272	16	15	22	16	25	85
029	F	22	A	0.644536	0.398048	0.419599	0.382927	0.134888	-0.0329747	0.0314995	-0.330055	0.649783	0.498994	0.358719	0.257878	0.185384	0.0688731	0.0495118	0.825857	1.48603	1	2653	207	0	5	10	1	3	94	13	113	93	222	1	7	13	5	8	99	13	133	90	299	25	20	29	20	23	97
030	M	23	A	0.545513	0.507468	0.355404	0.172907	0.133864	0.0519969	-0.057364	-0.407745	0.627064	0.452529	0.300999	0.200209	0.133169	0.0391886	0.0260662	0.852628	1.27017	1	2404	225	0	7	13	0	2	106	15	128	97	228	0	5	13	3	4	104	18	129	99	272	11	14	21	15	21	99
031	M	20	A	0.47478	0.402383	0.202322	0.104025	0.0669913	0.01148	-0.0111329	-0.551295	0.532852	0.342821	0.197534	0.11382	0.0655834	0.0125464	0.0072293	0.653218	0.891899	1	2057	212	0	1	12	0	1	95	17	109	103	251	5	8	15	10	14	105	15	157	94	311	24	19	28	24	29	100
032	F	23	A	0.703474	0.584201	0.275772	0.181687	0.165429	0.0227047	-0.0231535	-0.423094	0.699124	0.498375	0.326444	0.213826	0.14006	0.0393615	0.0257825	0.945056	1.34734	1	2603	211	4	3	12	2	1	85	19	107	104	225	2	6	14	5	8	92	15	127	98	280	12	19	24	20	26	91
033	M	21	A	0.714107	0.678101	0.354333	0.230131	0.167838	0.0485039	-0.0530507	-0.416312	0.788756	0.565329	0.37282	0.245865	0.162142	0.0465038	0.0306681	1.0731	1.56432	1	2536	219	0	5	11	0	0	96	26	114	105	235	7	7	10	7	8	98	14	136	98	280	19	16	27	20	23	77
034	F	23	A	0.666835	0.564945	0.191358	0.214393	0.0999601	0.0488991	-0.0535353	-0.496815	0.683576	0.459384	0.279519	0.170078	0.103487	0.0233127	0.014185	0.870863	1.23091	1	2628	221	0	0	13	1	6	101	18	121	100	251	7	9	17	9	17	97	14	155	97	318	20	33	31	28	28	80
035	F	27	B	0.962816	1.13797	0.880421	0.343826	0.219426	0.0684596	-0.0786382	-0.439485	1.3292	0.935187	0.602605	0.388299	0.250208	0.0669426	0.0431357	1.84951	2.74326	3	2326	222	0	2	16	19	22	76	14	135	87	243	6	8	17	18	28	81	12	158	86	301	23	26	31	23	39	74
036	F	19	A	0.554616	0.547183	0.289856	0.234981	0.218951	0.0370889	-0.0394106	-0.282292	0.571106	0.455658	0.343591	0.259086	0.195365	0.0837631	0.0631619	0.859239	1.34862	1	2590	205	0	2	11	0	4	78	13	95	110	228	0	9	12	17	13	73	13	124	104	303	19	28	28	37	22	73
037	F	23	A	0.609852	0.508238	0.300265	0.123894	0.0211949	0.00594677	-0.00540838	-0.855359	0.914396	0.461267	0.196099	0.0833675	0.035442	0.00272324	0.00115773	0.851487	1.13611	3	2246	210	0	0	14	1	6	96	13	117	93	229	5	5	13	7	13	98	10	141	88	288	19	20	25	24	27	91
038	M	19	A	0.580506	0.51939	0.238693	0.151594	0.128087	0.0393075	-0.0420086	-0.444072	0.608029	0.426224	0.273388	0.175357	0.112477	0.0296819	0.0190385	0.819	1.15398	1	2114	244	2	8	13	10	13	98	24	144	100	271	16	10	24	17	18	91	18	176	95	313	23	26	33	41	21	76
039	M	18	A	0.462625	0.149866	0.0848044	0.0774603	0.142407	-0.0294064	0.0283419	-0.301653	0.253188	0.198902	0.147107	0.108799	0.0804674	0.0325538	0.0240766	0.362331	0.553398	1	2181	233	1	3	16	0	2	105	16	126	107	251	4	8	17	4	14	106	11	153	98	311	16	29	34	30	28	80
040	F	19	A	0.796166	0.819246	0.275897	0.238222	0.175371	0.0382608	-0.0407797	-0.445295	0.853211	0.59751	0.382786	0.245227	0.157101	0.0413059	0.026462	1.19374	1.65759	2	2765	222	0	4	11	2	2	113	21	133	90	237	2	7	13	11	13	103	19	149	88	290	17	23	21	28	27	89
041	F	19	A	0.600113	0.605398	0.14237	0.085281	0.107552	0.0262435	-0.0270614	-0.562632	0.609302	0.388467	0.221313	0.126084	0.0718308	0.0132821	0.00756692	0.856088	1.06633	2	1928	267	7	10	10	14	59	92	6	192	75	283	10	15	16	22	51	95	5	209	74	318	11	38	28	39	34	98
042	M	19	A	0.691515	0.622316	0.232973	0.191371	0.136334	0.00540521	-0.00485498	-0.461732	0.712018	0.492117	0.310128	0.19544	0.123164	0.0308249	0.0194256	0.953177	1.3292	2	2114	229	0	1	13	0	2	115	13	131	98	255	4	6	16	7	15	115	11	163	92	320	18	30	30	31	30	95
043	F	18	A	0.698697	0.511524	0.203019	0.122475	0.0722365	0.00679525	-0.00627785	-0.622368	0.722494	0.439139	0.235674	0.126479	0.067878	0.010492	0.00563074	0.84136	1.10146	1	2435	232	0	5	15	5	5	99	16	128	104	265	10	10	15	20	15	95	15	165	101	322	22	24	30	41	27	85
044	M	18	A	0.934153	1.08018	0.416171	0.190443	0.0567791	-0.00605236	0.00657549	-0.772781	1.40916	0.759394	0.350633	0.161897	0.0747522	0.00735835	0.00339755	1.55391	1.98083	3	2230	254	4	5	14	3	10	125	12	161	93	278	13	10	20	10	20	113	13	186	92	324	20	31	39	32	28	87
045	M	26	W	0.926868	0.839068	0.382001	0.228348	0.137964	-0.0497327	0.0457794	-0.53503	1.05146	0.685335	0.401368	0.235062	0.137664	0.0276529	0.016195	1.31691	1.80524	3	2789	218	0	0	16	0	2	106	14	123	95	257	12	14	18	10	16	98	15	169	88	310	19	37	32	28	34	76
046	M	20	B	0.944352	0.506505	0.245873	0.00945604	0.0512907	0.00834183	-0.00787041	-1.02117	0.927372	0.409697	0.147562	0.0531479	0.0191425	0.000894402	0.00032214	0.956532	1.11457	1	2225	224	5	2	9	1	6	91	26	114	110	250	7	9	14	8	11	96	19	145	104	322	18	31	34	33	23	83
047	F	21	A	0.798202	0.774723	0.283683	0.197259	0.0285447	-0.0573627	0.0519959	-0.844675	1.18553	0.603174	0.259182	0.11137	0.0478552	0.00379678	0.00163146	1.15837	1.51175	3	2444	224	4	5	14	36	28	53	19	139	85	223	2	3	16	31	27	58	20	137	86	251	10	13	15	27	26	76
048	M	19	A	0.986247	0.636796	0.36483	0.177615	0.162132	-0.019966	0.0197788	-0.507989	0.932868	0.621336	0.373861	0.224954	0.135355	0.0294866	0.0177422	1.15003	1.59113	1	2562	229	0	4	13	0	7	116	23	140	89	243	4	9	11	8	13	114	17	158	84	290	19	24	26	20	24	96
049	M	19	A	0.366147	0.327512	0.081724	0.0614783	0.0821462	-0.0276109	0.0267369	-0.483785	0.335353	0.227729	0.140382	0.0865381	0.053346	0.0124964	0.00770338	0.482082	0.625495	1	2182	224	0	0	16	0	0	90	20	107	117	257	7	10	20	9	15	96	21	156	101	321	16	33	33	35	27	83
050	F	19	A	0.609207	0.59569	0.390884	0.202733	0.1758	0.0240528	-0.0246354	-0.373817	0.690992	0.512384	0.352573	0.242607	0.166938	0.0543896	0.0374257	0.975245	1.46132	1	2250	216	0	1	15	0	0	110	13	125	90	225	2	4	15	2	5	106	13	135	90	268	20	13	20	14	22	94
051	M	18	A	0.597193	0.620088	0.230258	0.174464	0.122463	0.0258297	-0.0266014	-0.464449	0.665642	0.459065	0.288514	0.181325	0.11396	0.0282896	0.0177795	0.912085	1.26291	2	2999	207	0	5	12	2	2	88	20	109	98	206	0	3	13	0	1	84	29	101	105	238	9	6	14	6	10	95
052	M	24	A	0.547155	0.489683	0.274452	0.1871	0.0850948	-0.0365918	0.0346574	-0.491188	0.640034	0.432063	0.264379	0.161773	0.0989888	0.0226791	0.0138773	0.796803	1.16368	1	2299	211	0	0	12	1	2	97	16	112	100	261	9	16	19	9	15	100	11	168	92	316	21	25	30	31	28	97
053	M	20	A	0.524936	0.395613	0.195419	0.149402	0.129517	0.0126406	-0.0123501	-0.391641	0.492002	0.359664	0.243113	0.164332	0.111079	0.034306	0.023189	0.663736	0.975606	1	2213	213	0	4	9	1	2	98	16	114	99	238	2	7	13	5	12	102	15	140	97	303	26	16	27	25	27	96
054	M	25	A	0.536322	0.467919	0.275659	0.126892	0.114219	0.0222455	-0.0226506	-0.459986	0.585873	0.405498	0.255988	0.161603	0.102019	0.0256668	0.0162032	0.773485	1.09532	1	2563	228	0	1	11	1	6	111	15	129	99	263	10	11	16	9	17	109	11	173	90	310	16	25	28	28	28	102
055	M	20	A	0.712594	0.506828	0.135905	0.125515	0.0763457	0.0416643	-0.044796	-0.609219	0.662692	0.40705	0.221344	0.120361	0.0654494	0.0105236	0.00572247	0.809135	1.04078	1	2358	223	0	2	17	0	2	107	14	128	94	245	2	10	15	7	12	106	14	152	93	304	15	24	27	26	27	95
056	M	20	A	0.735237	0.723096	0.306473	0.235059	0.118942	0.0282325	-0.0292836	-0.49964	0.853039	0.571974	0.347044	0.210569	0.127762	0.0285384	0.0173156	1.09812	1.54588	2	2873	213	0	3	12	0	13	103	13	147	89	293	23	20	25	21	27	93	18	209	83	293	23	20	25	21	27	93
057	M	24	A	0.901778	0.807768	0.333946	0.101183	0.0703754	-0.0124213	0.0127083	-0.752246	1.11902	0.613031	0.288926	0.136173	0.064179	0.00671898	0.0031667	1.25468	1.55802	3	2544	234	0	2	14	0	6	105	27	127	106	268	11	10	17	10	26	96	16	171	97	322	20	31	36	31	33	74
058	F	26	W	0.8875	0.715828	0.253117	0.152698	0.139743	0.0334356	-0.0351865	-0.545826	0.877531	0.567053	0.328529	0.190338	0.110275	0.0214452	0.0124245	1.1258	1.47493	2	2027	235	0	0	11	3	6	117	17	137	98	286	11	18	19	20	17	112	2	197	89	347	22	38	36	36	27	102
059	M	19	A	0.474909	0.393593	0.394193	0.289625	0.23967	0.00873131	-0.00827306	-0.174648	0.480092	0.41749	0.350588	0.294407	0.247229	0.146404	0.122943	0.741294	1.34785	1	3014	183	0	5	10	0	0	68	24	83	100	200	0	7	11	7	8	66	22	100	101	257	13	21	25	21	27	59
060	F	19	A	0.56372	0.5839	0.338625	0.176685	0.115594	-0.0144084	0.0145907	-0.45879	0.688765	0.477167	0.301593	0.190621	0.120482	0.0304208	0.0192274	0.920311	1.3241	3	2187	208	3	2	11	0	0	93	21	110	98	215	0	3	11	2	6	98	16	121	95	278	14	17	23	14	36	81
061	F	19	A	0.798231	0.643856	0.329323	0.277548	0.239294	0.0831226	-0.0990136	-0.337569	0.758427	0.578936	0.413073	0.294728	0.21029	0.0763845	0.0545006	1.06342	1.62528	1	2781	230	0	5	11	2	3	106	22	127	104	240	1	9	13	5	12	108	14	147	93	277	15	20	24	19	27	89
062	M	29	W	0.586565	0.498406	0.392139	0.160519	0.228447	-0.0294494	0.0283802	-0.314859	0.597496	0.464453	0.339	0.247434	0.1806	0.0702251	0.0512568	0.879261	1.35007	1	2513	219	1	7	9	4	7	104	6	132	87	237	8	11	15	6	16	101	3	157	80	283	17	32	27	17	25	89
063	F	20	A	0.692727	0.510803	0.324628	0.222892	0.220389	-0.0134456	0.0136804	-0.323452	0.643826	0.497038	0.35968	0.260281	0.188352	0.0713757	0.0516508	0.899128	1.39453	1	2089	247	0	5	9	1	9	126	21	151	96	275	4	13	21	10	38	96	15	183	93	338	15	38	44	29	48	74
064	M	18	A	0.584351	0.531777	0.228153	0.111511	0.135744	0.0209151	-0.0211992	-0.467453	0.602111	0.414254	0.25957	0.162645	0.101913	0.0250722	0.0157101	0.826417	1.11988	1	2357	234	0	2	15	0	4	115	15	134	100	268	10	10	17	11	13	117	12	177	91	328	15	33	34	34	26	100
065	F	19	A	1.08272	1.04076	0.623697	0.459897	0.304609	0.043799	-0.0473457	-0.351439	1.20084	0.906528	0.637901	0.448875	0.315862	0.110056	0.0774437	1.68162	2.60567	2	2333	206	0	4	9	1	1	92	13	108	98	230	0	8	14	7	13	92	13	135	95	295	17	19	30	27	56	60
066	F	19	A	0.466897	0.458611	0.218673	0.132869	0.096093	0.0301238	-0.0314141	-0.460991	0.52929	0.366041	0.230847	0.145585	0.0918146	0.02303	0.0145241	0.708846	0.999097	1	2568	211	0	0	14	1	2	96	16	112	99	242	2	10	15	12	10	100	12	149	93	312	20	28	32	31	26	92
067	F	19	A	0.56304	0.594203	0.221902	0.146773	0.172451	0.0185952	-0.0186875	-0.393047	0.587319	0.42886	0.289479	0.195398	0.131893	0.0405627	0.0273797	0.87095	1.2149	2	2942	217	0	6	12	0	4	96	13	119	98	220	0	6	11	0	5	92	12	113	107	253	12	12	15	13	19	84
068	F	21	A	0.647763	0.666473	0.104624	0.166851	0.125362	0.0135187	-0.0132749	-0.485031	0.606252	0.411279	0.253216	0.155899	0.0959838	0.0224006	0.0137916	0.911243	1.19309	2	2329	216	0	2	15	0	1	103	19	121	95	234	2	7	15	12	15	93	13	144	91	294	16	23	31	32	30	73
069	M	21	A	0.622006	0.493372	0.221504	0.112252	0.00339482	0.0218686	-0.0222386	-1.25373	1.21487	0.445594	0.12719	0.0363048	0.0103628	0.000240998	6.879e-05	0.803589	1.02829	3	2054	236	0	4	13	11	11	113	19	152	84	251	1	7	15	16	13	118	15	169	82	301	16	21	28	38	21	98
070	F	20	A	0.57034	0.535617	0.294751	0.200803	0.119906	0.0352796	-0.0373103	-0.429712	0.646538	0.458455	0.298315	0.194113	0.126308	0.0347991	0.0226437	0.857567	1.2657	1	2227	213	0	2	11	0	2	100	24	124	89	249	3	9	19	12	20	98	21	161	88	327	17	36	33	34	37	86
071	F	20	A	0.546852	0.559356	0.204746	0.139569	0.107134	0.0435866	-0.0470909	-0.486373	0.60668	0.411127	0.252783	0.155424	0.0955629	0.0222128	0.0136576	0.824534	1.12004	2	2770	220	0	7	11	2	3	91	11	113	106	229	1	8	14	3	11	91	12	129	101	273	16	20	24	20	34	65
072	F	18	A	0.783862	0.765586	0.269946	0.1248	0.124124	0.0398825	-0.042686	-0.575068	0.869869	0.549105	0.308963	0.173843	0.0978158	0.0174246	0.00980424	1.13755	1.45938	2	2958	220	1	7	11	0	1	106	23	126	94	227	0	8	12	0	5	106	25	133	95	265	12	16	19	13	22	94
073	F	19	A	0.844122	0.656381	0.195412	0.121298	0.0523212	0.0111085	-0.0107445	-0.757459	0.939063	0.512303	0.240196	0.112618	0.0528015	0.00544209	0.00255156	1.0261	1.27126	2	2250	221	3	1	13	0	1	91	17	110	110	237	0	6	15	4	12	94	17	131	106	298	20	22	24	25	28	79
074	M	38	B	0.54622	0.439318	0.158576	0.119538	0.0398222	0.0180699	-0.0181221	-0.684042	0.628381	0.363548	0.183437	0.0925573	0.046702	0.0059994	0.00302714	0.693163	0.9119	1	2390	187	0	3	11	2	0	72	19	88	100	202	0	4	14	4	4	85	14	111	91	273	17	22	26	20	20	82
075	M	19	B	0.599644	0.51852	0.215761	0.157495	0.131796	0.0230293	-0.0235096	-0.439879	0.602932	0.424071	0.27315	0.17594	0.113325	0.0302842	0.0195065	0.814405	1.14568	1	2456	216	0	5	9	1	3	106	15	124	92	237	2	10	12	5	10	112	14	150	86	294	15	28	28	20	24	95
076	M	39	B	0.779033	0.594771	0.496858	0.301914	0.055558	-0.0138583	0.014071	-0.626837	1.04294	0.631647	0.337476	0.180306	0.0963339	0.0146921	0.00784967	1.09534	1.67346	3	2214	247	0	5	13	1	6	122	16	147	100	257	4	8	17	6	11	116	15	162	96	303	17	21	28	25	24	92
077	F	19	A	0.291326	0.313052	0.166263	0.0677665	0.118445	0.0404924	-0.0434064	-0.348397	0.312946	0.236823	0.167154	0.11798	0.0832726	0.0292807	0.0206668	0.481409	0.691529	1	2586	213	1	7	12	0	0	103	13	123	90	228	0	8	15	5	9	103	11	139	88	285	17	23	25	19	29	86
078	F	18	A	0.540634	0.446739	0.246549	0.174914	0.104167	0.027427	-0.0283814	-0.442064	0.575887	0.404341	0.259874	0.167023	0.107347	0.0284991	0.0183166	0.741593	1.09186	1	2271	197	0	1	12	1	4	93	19	111	86	221	7	7	16	6	11	90	17	137	84	277	13	28	25	22	35	73
079	M	20	A	0.658194	0.632725	0.481957	0.0720163	0.118046	0.05195	-0.0573057	-0.589114	0.82637	0.515817	0.286185	0.158781	0.0880944	0.0150453	0.00834742	1.07371	1.44573	3	2333	213	0	2	11	0	4	98	13	116	97	227	2	5	11	2	8	105	14	134	92	284	22	17	19	17	24	94
080	F	27	B	0.314648	0.470817	0.213403	0.189064	0.0785325	0.0175347	-0.0175474	-0.391352	0.443647	0.32439	0.219334	0.148301	0.100272	0.0309952	0.0209572	0.656296	0.991328	3	2605	193	0	1	14	0	0	69	16	84	109	216	2	4	15	3	8	76	15	108	108	284	19	18	28	21	22	77
081	M	19	A	0.549438	0.518271	0.151395	0.161241	0.115099	0.0861279	-0.10337	-0.447177	0.546975	0.382474	0.244566	0.156383	0.0999959	0.0261434	0.0167169	0.761917	1.0564	2	2648	243	2	1	14	8	16	105	13	146	96	264	12	8	17	16	23	97	7	178	89	307	22	31	31	30	32	76
082	F	20	A	0.781653	0.69926	0.274856	0.114061	0.0887814	0.00415521	-0.00358226	-0.644876	0.894881	0.53421	0.280315	0.147089	0.0771815	0.011151	0.00585124	1.07942	1.3753	2	2855	237	0	3	13	1	4	113	18	135	102	250	3	6	16	10	12	111	13	158	93	297	14	30	25	26	26	86
083	F	20	A	0.441088	0.405298	0.146638	0.0830347	0.063727	0.030409	-0.0317368	-0.570084	0.483038	0.306136	0.173113	0.0978915	0.0553555	0.0100094	0.00566009	0.614523	0.80274	1	2454	215	0	5	10	2	1	101	15	118	94	229	3	7	12	5	9	104	13	141	89	288	15	25	26	22	24	91
084	M	20	A	0.515794	0.458386	0.237582	0.199062	0.170031	0.00368373	-0.00310388	-0.317953	0.512725	0.397573	0.289288	0.210497	0.153165	0.059007	0.0429357	0.737656	1.14052	1	2638	220	0	0	14	2	3	98	18	118	103	255	9	9	17	12	16	100	11	163	92	316	15	35	36	26	32	82
085	F	20	A	0.34795	0.373851	0.142688	0.0946902	0.0658964	-0.00699857	0.00749636	-0.492829	0.40418	0.272489	0.166462	0.101691	0.0621225	0.0141628	0.00865201	0.54699	0.745972	1	2682	224	4	3	10	0	3	104	15	124	100	228	1	4	11	2	6	101	17	124	104	266	12	13	19	14	20	97
086	F	20	A	0.33857	0.277899	0.129809	0.0537066	0.0706174	-0.0200543	0.0198604	-0.497838	0.339609	0.228041	0.138613	0.0842551	0.0512139	0.0115017	0.00699126	0.450441	0.604361	1	2414	221	0	7	14	0	2	101	13	125	97	229	0	5	15	5	5	107	14	132	96	275	16	13	23	18	25	98
087	F	21	A	0.491116	0.446223	0.108563	0.120635	0.0851714	0.0411947	-0.0442383	-0.50061	0.476076	0.318967	0.193345	0.117198	0.0710411	0.0158224	0.00959093	0.652329	0.869832	2	2315	209	0	4	13	0	0	95	17	113	96	220	0	6	17	0	7	99	12	129	91	267	10	20	24	19	22	89
088	F	23	A	0.561743	0.398967	0.166847	0.110227	0.0742587	0.00966565	-0.00924159	-0.555134	0.550521	0.353102	0.202679	0.116337	0.0667769	0.0126285	0.00724869	0.667191	0.897971	1	2741	204	0	2	14	1	0	96	19	113	91	216	0	4	14	3	4	102	16	126	90	256	19	12	20	14	24	79
089	F	26	W	0.471104	0.425536	0.277671	0.109526	0.0927703	0.0506433	-0.0556845	-0.482942	0.545032	0.370366	0.228503	0.140978	0.0869788	0.0204266	0.0126025	0.710259	1.00501	1	2410	219	0	6	10	1	1	114	18	131	87	241	0	7	13	6	9	120	16	155	86	309	18	18	27	25	23	113
090	F	18	B	0.339437	0.247198	0.154396	0.0476306	0.0414147	-0.0124643	0.0127492	-0.611691	0.371791	0.227917	0.123629	0.0670607	0.0363759	0.00580567	0.00314919	0.435451	0.580987	1	2452	228	0	0	12	1	4	91	20	108	120	260	2	9	16	6	15	94	15	143	117	335	15	32	34	26	31	84
091	F	19	A	0.653538	0.412985	0.151129	0.172847	0.160198	0.0619061	-0.0699765	-0.37875	0.516694	0.38163	0.261309	0.178922	0.122511	0.0393287	0.026929	0.708666	1.03718	1	2520	221	0	6	14	0	2	102	17	125	97	238	0	8	15	4	11	100	22	138	100	286	13	24	26	21	27	81
092	M	19	B	0.422539	0.403213	0.387972	0.326899	0.313201	0.0461069	-0.0501293	-0.0846147	0.430233	0.402073	0.369452	0.339477	0.311934	0.242002	0.222368	0.725894	1.40338	1	2400	218	7	0	10	0	3	86	16	106	112	245	5	5	13	9	16	96	12	144	101	323	19	25	29	31	32	92
093	M	19	A	0.416873	0.159687	0.0284146	0.0295043	0.00979034	-0.0553968	0.0504106	-0.952085	0.322339	0.150496	0.0580817	0.0224158	0.00865105	0.000497294	0.000191924	0.324675	0.373282	1	2143	246	0	2	13	2	9	120	16	147	99	272	7	11	21	9	18	114	11	180	92	311	14	33	33	25	27	95
094	F	31	A	1.16101	0.81627	0.269954	0.160054	0.0678166	0.0250467	-0.0257333	-0.763041	1.25447	0.681321	0.317664	0.14811	0.0690556	0.00699916	0.00326334	1.33402	1.66296	2	2616	222	0	7	9	0	4	104	17	125	97	227	0	8	11	1	8	102	16	130	97	260	14	15	15	15	22	83
095	M	38	W	0.520081	0.45213	0.125493	0.105578	0.0286087	0.0050567	-0.00449949	-0.75962	0.626641	0.341271	0.159662	0.0746968	0.0349465	0.00357855	0.0016742	0.677696	0.860325	1	1982	240	0	2	12	0	5	114	22	133	107	284	0	12	18	12	31	109	15	189	92	340	16	30	38	32	44	89
096	F	27	W	0.249882	0.249315	0.125212	0.0826458	0.0391923	0.0150916	-0.0149399	-0.5051	0.304886	0.203539	0.122824	0.0741178	0.044726	0.0098282	0.00593078	0.386942	0.55179	1	2017	210	0	2	12	0	0	98	17	112	98	237	1	7	12	6	10	108	12	143	94	317	21	30	28	28	29	92
097	F	28	W	0.363172	0.582221	0.197486	0.11027	0.0485753	-0.0152953	0.0154261	-0.601582	0.56318	0.348046	0.190709	0.104498	0.0572591	0.00942004	0.00516166	0.768011	1.00131	3	2441	213	1	2	12	0	2	96	16	112	101	237	0	9	12	6	10	108	13	145	92	307	15	23	30	27	29	98
098	F	36	W	0.212816	0.188283	0.164502	0.128353	0.0683745	0.0141686	-0.0139615	-0.278723	0.237239	0.189822	0.143648	0.108706	0.0822629	0.0356501	0.0269782	0.336832	0.581623	1	2263	213	4	2	12	0	0	79	23	98	115	227	0	2	15	5	7	93	12	121	106	322	23	22	25	30	25	94
099	M	27	W	0.677125	0.663378	0.315766	0.260873	0.176677	0.00263983	-0.00204793	-0.378807	0.734153	0.54222	0.371246	0.254184	0.174034	0.0558588	0.0382453	1.02577	1.53287	2	2294	216	1	7	8	2	3	94	14	115	101	225	0	6	10	3	8	98	14	126	99	278	16	11	24	19	24	93
100	F	20	W	0.404338	0.347942	0.0682693	0.0192831	0.00313736	-0.0238829	0.0233692	-1.32337	0.646171	0.224163	0.0596805	0.0158892	0.00423031	7.98328e-05	2.12545e-05	0.509018	0.564004	3	2416	216	0	7	9	1	1	94	12	112	104	222	0	2	13	5	5	95	13	121	101	281	15	17	19	21	22	91
101	F	18	W	0.409535	0.280437	0.164981	0.128983	0.0291057	0.0114666	-0.0111189	-0.634896	0.476168	0.286533	0.15186	0.0804843	0.042656	0.00635016	0.00336553	0.498698	0.724724	1	2064	283	0	4	14	15	22	127	14	182	101	313	12	14	26	25	31	111	14	219	94	352	12	48	38	41	33	92
102	M	21	W	0.44631	0.341057	0.319049	0.1562	0.0766552	0.0458582	-0.0498281	-0.451436	0.517192	0.360418	0.229483	0.146115	0.0930333	0.0240143	0.0152902	0.644999	0.999051	1	2528	200	0	0	13	0	2	89	4	100	100	246	9	11	18	6	13	96	11	151	93	313	20	34	34	27	28	87
103	F	35	B	0.735063	0.695498	0.243214	0.115562	0.0852085	0.00870584	-0.00824671	-0.638852	0.847401	0.508311	0.268336	0.141654	0.0747791	0.011001	0.00580739	1.04158	1.32135	2	2693	205	1	8	8	0	2	83	35	102	104	209	0	6	12	5	8	85	24	116	93	265	13	20	29	20	23	72
104	F	24	W	0.350286	0.355665	0.0715358	0.108704	0.0777459	0.0170325	-0.0170092	-0.436095	0.334092	0.235695	0.15239	0.098529	0.0637046	0.0172183	0.0111326	0.495981	0.679326	1	2428	220	0	2	12	0	0	98	27	112	108	233	0	5	16	3	11	96	20	131	102	299	14	28	31	25	27	78
105	F	25	W	0.386532	0.253791	0.0860498	0.012011	0.00869284	0.0035507	-0.00296907	-1.11271	0.476651	0.195706	0.064322	0.0211405	0.00694817	0.000246681	8.10759e-05	0.426049	0.485432	1	2541	221	0	2	15	0	0	108	11	123	98	245	2	8	13	7	9	118	8	158	87	300	20	21	23	24	26	105
106	F	21	B	0.591841	0.587774	0.190378	0.0859944	0.0620793	0.0104323	-0.010039	-0.673604	0.704642	0.411088	0.2096	0.106868	0.0544887	0.00722235	0.00368244	0.860922	1.07315	2	2198	203	0	3	12	0	0	87	15	103	100	222	1	5	16	6	8	93	14	129	93	301	18	23	31	28	28	84
107	M	30	W	0.498653	0.441739	0.159473	0.154962	0.040531	0.0106432	-0.0102589	-0.635792	0.59813	0.359665	0.190449	0.100846	0.0533994	0.00792819	0.0041981	0.676763	0.931727	1	2318	222	0	5	14	0	0	98	22	117	106	252	5	9	15	9	13	103	13	150	99	311	20	22	24	29	27	98
108	F	23	W	0.180468	0.183236	0.127896	0.096108	0.0606337	-0.000238451	0.000840767	-0.297304	0.206978	0.163166	0.121203	0.0900317	0.0668772	0.0274111	0.0203615	0.301047	0.49142	1	2226	206	0	3	11	0	3	91	14	108	99	229	0	8	14	7	11	99	12	139	90	297	17	25	27	26	31	86
109	F	23	W	0.316062	0.247924	0.167282	0.0841692	0.081718	0.00968296	-0.00925957	-0.394652	0.3209	0.23402	0.15771	0.106283	0.0716255	0.0219221	0.0147736	0.433198	0.641867	1	2018	225	0	10	14	2	4	101	16	121	104	258	12	9	18	10	14	102	13	165	93	304	16	27	27	31	23	89
110	F	20	W	0.718736	0.598382	0.275881	0.204976	0.199513	0.0260243	-0.0268176	-0.377761	0.690332	0.510282	0.349745	0.239713	0.164298	0.0528997	0.0362571	0.963979	1.40665	1	2295	231	0	4	14	0	5	109	31	132	99	268	7	15	20	15	15	108	17	180	88	323	18	34	31	40	25	91
111	F	25	W	0.464723	0.297988	0.203229	0.146234	0.0899864	0.00789231	-0.0074065	-0.415146	0.442043	0.317123	0.209379	0.138241	0.0912728	0.0262697	0.0173444	0.555693	0.848534	1	1688	260	11	9	6	14	22	110	21	173	87	278	15	11	19	21	26	103	16	196	82	322	20	27	37	42	29	85
112	F	21	W	0.340722	0.342551	0.136391	0.109779	0.0878513	0.015064	-0.0149105	-0.402174	0.361921	0.262352	0.175478	0.117371	0.0785051	0.0234916	0.0157127	0.51278	0.73468	1	2159	257	0	6	13	24	22	97	14	162	95	280	12	11	23	16	41	88	12	192	89	317	20	30	36	33	42	79
113	F	30	W	0.491635	0.350951	0.1345	0.0993803	0.0875543	-0.00445046	0.0050086	-0.488989	0.448528	0.303318	0.186008	0.114069	0.0699523	0.0161327	0.0098933	0.57976	0.790167	1	2054	255	0	3	17	2	3	111	24	137	118	276	10	10	18	12	18	104	12	172	104	320	21	25	40	29	28	81
114	F	19	W	0.310764	0.196487	0.11574	0.0806141	0.0377804	-0.00587291	0.00640045	-0.53177	0.310116	0.20266	0.119076	0.0699646	0.0411087	0.00833871	0.00489953	0.359014	0.516389	1	2158	206	0	3	10	0	0	89	9	104	102	228	0	7	15	5	5	94	11	125	103	300	24	23	24	26	25	85
115	F	24	W	0.433563	0.375447	0.150231	0.114433	0.0752891	0.0345836	-0.0365067	-0.489393	0.452692	0.306035	0.187599	0.114998	0.0704935	0.0162378	0.00995375	0.586443	0.813635	1	2303	237	0	1	15	0	1	120	19	137	101	258	3	9	17	3	13	115	16	160	97	309	18	25	27	19	37	85
116	F	24	W	0.56115	0.455874	0.235746	0.168782	0.157941	0.00391917	-0.00334265	-0.366917	0.542553	0.40454	0.280293	0.194206	0.134559	0.0447571	0.0310107	0.75262	1.11825	1	2146	223	0	3	12	0	2	108	14	124	99	248	2	9	17	13	13	105	12	158	90	315	15	31	31	39	28	87
117	F	37	W	0.302349	0.243885	0.0839636	0.0672326	0.0202432	0.0099296	-0.00951586	-0.7006	0.350735	0.200247	0.0993801	0.0493211	0.0244775	0.00299204	0.00148491	0.382418	0.501754	1	2480	207	3	4	11	0	3	96	13	117	91	209	0	10	14	5	6	98	10	125	84	270	15	15	22	26	16	92
118	F	26	W	0.247364	0.208333	0.0628282	0.187107	0.162679	0.0178737	-0.0179113	-0.0927211	0.187425	0.174026	0.158615	0.14457	0.131768	0.0997709	0.0909359	0.31786	0.61772	1	2385	230	1	2	14	0	0	104	17	121	109	247	1	6	17	6	10	104	11	145	102	313	23	22	30	29	23	88
119	F	30	W	0.804162	0.5709	0.382349	0.317848	0.116303	0.0551656	-0.0613357	-0.465221	0.859398	0.592325	0.371978	0.2336	0.1467	0.036333	0.022817	1.02665	1.59382	1	2372	225	0	7	10	1	4	109	18	128	95	259	9	11	16	11	16	104	14	167	92	326	26	33	37	31	32	77
120	F	26	W	0.565834	0.474313	0.285091	0.239491	0.146386	0.0864597	-0.0472862	-0.353608	0.586508	0.441996	0.310348	0.217911	0.153006	0.0529663	0.0371903	0.795761	1.25099	1	2352	228	0	0	12	0	1	110	16	123	105	267	4	9	16	4	15	115	14	163	103	329	18	22	29	23	29	108
121	M	21	B	0.363348	0.303695	0.172587	0.179217	0.10732	0.0202779	-0.0205069	-0.308981	0.362805	0.283349	0.208033	0.152737	0.112139	0.0443801	0.0325836	0.504958	0.824129	1	2274	197	1	2	11	1	0	84	16	99	99	215	0	2	14	2	6	100	12	125	90	310	21	24	28	24	26	102
122	F	26	B	1.00987	0.918262	0.406901	0.301966	0.200817	0.018469	-0.0185516	-0.453799	1.08275	0.753116	0.478387	0.303876	0.193025	0.0494728	0.0314256	1.43384	2.03966	2	2430	243	0	0	12	2	5	120	23	139	104	279	7	13	18	12	18	115	14	183	95	332	16	38	32	31	28	97
123	F	23	W	0.442281	0.216288	0.295919	0.16396	0.0613443	0.0134862	-0.0132406	-0.44026	0.439234	0.30884	0.198853	0.128035	0.0824379	0.0220049	0.0141683	0.519532	0.862124	1	2480	213	3	1	12	0	1	96	16	113	101	236	4	5	16	3	6	111	11	146	89	288	15	14	23	15	22	112
124	M	36	B	0.404112	0.306775	0.175068	0.116211	0.0419479	0.0294744	-0.0306806	-0.575854	0.462449	0.291737	0.164022	0.092217	0.0518466	0.00921403	0.00518035	0.525276	0.749996	1	2015	207	0	0	14	0	0	96	16	110	97	238	2	9	18	6	9	102	13	146	91	326	21	29	32	32	26	103
125	F	29	B	0.798712	0.931412	0.329468	0.355519	0.359469	0.0298235	-0.0310747	-0.267145	0.817806	0.660442	0.505609	0.387075	0.29633	0.132959	0.101788	1.32249	2.02248	2	2642	216	0	5	9	1	4	109	18	128	87	227	6	5	10	5	8	106	19	139	88	269	12	18	22	18	22	88
126	M	36	W	0.246806	0.214695	0.116811	0.112226	0.0875044	0.0086354	-0.00817385	-0.283149	0.241558	0.192595	0.145103	0.109321	0.0823635	0.0352228	0.0265371	0.350353	0.564737	1	2102	225	2	0	13	0	4	108	13	127	99	251	2	7	14	9	12	116	10	162	90	318	23	17	27	26	30	112
127	M	34	B	0.430043	0.307478	0.344937	0.177033	0.106482	0.0138887	-0.0136655	-0.349903	0.463967	0.350686	0.247148	0.174179	0.122754	0.0429688	0.0302826	0.621216	1.02396	1	2729	215	0	3	11	0	3	100	18	117	98	221	0	4	11	5	14	97	15	132	89	265	12	18	22	19	24	87
128	M	23	B	0.973075	0.836966	0.596896	0.429512	0.0191432	0.00996701	-0.00955476	-0.899992	1.73594	0.844977	0.343545	0.139676	0.0567885	0.00381659	0.00155172	1.44095	2.17848	3	2192	221	0	2	12	1	2	105	16	123	98	248	2	9	16	11	9	112	13	159	89	320	19	30	32	34	22	98
129	M	29	W	0.87816	0.533834	0.16685	0.242379	0.178424	0.0467064	-0.0508571	-0.40894	0.680198	0.490406	0.325803	0.216449	0.143799	0.0421651	0.0280126	0.91514	1.33016	1	2317	224	0	0	14	0	5	105	20	124	100	264	10	9	20	13	15	101	13	169	95	323	20	29	34	32	28	83
130	F	31	W	0.371131	0.412392	0.260409	0.218272	0.0552307	-0.00821065	0.00867098	-0.469987	0.515112	0.353681	0.221054	0.138161	0.0863522	0.0210831	0.0131772	0.64981	1.0259	3	2218	226	0	1	11	1	2	108	14	123	103	248	0	7	15	11	10	109	13	153	95	318	24	21	33	29	27	93
131	F	27	B	0.586126	0.433894	0.326112	0.15233	0.162778	0.0117272	-0.0113917	-0.375696	0.57922	0.428858	0.294544	0.202296	0.138939	0.0450129	0.0309154	0.788011	1.18479	1	2850	221	0	8	12	2	0	97	18	119	102	220	0	3	10	3	3	111	11	130	90	271	11	12	19	12	18	115
132	M	23	B	0.209425	0.154957	0.155419	0.0936863	0.00343101	0.0206178	-0.020876	-0.921318	0.378613	0.181174	0.0721064	0.0286979	0.0114216	0.000720041	0.000286572	0.300941	0.474053	3	2519	201	2	2	11	0	3	92	15	109	92	216	4	4	13	2	8	95	13	127	90	284	22	21	28	17	27	84
133	M	30	B	0.549584	0.520082	0.467733	0.36564	0.249997	0.0590734	-0.0663128	-0.202697	0.601719	0.511646	0.417772	0.341122	0.278535	0.151631	0.123811	0.921774	1.64628	1	2323	206	0	1	12	0	0	80	15	94	112	232	0	5	17	4	13	91	12	130	102	298	18	24	33	28	31	70
134	M	38	B	0.44649	0.357574	0.133834	0.109573	0.0475377	-0.0678171	0.0602409	-0.591385	0.4807	0.299506	0.165795	0.0917773	0.0508042	0.00861774	0.00477044	0.567329	0.767588	1	2724	234	0	1	11	0	2	112	15	126	108	258	4	7	14	7	12	113	13	159	103	310	16	21	31	25	24	95
135	F	39	W	0.638998	0.442416	0.160575	0.134661	0.098593	-0.00156188	0.00215785	-0.511298	0.581565	0.386327	0.231687	0.138947	0.0833286	0.0179735	0.010779	0.734062	0.998307	1	2658	252	0	3	18	0	3	131	12	155	97	276	8	9	21	8	18	122	11	186	90	324	20	26	32	26	28	106
136	F	18	B	0.536586	0.525858	0.263497	0.161862	0.0698128	0.0199291	-0.0201287	-0.552246	0.670153	0.430828	0.248008	0.142767	0.0821847	0.0156776	0.00902487	0.819656	1.14817	3	2242	213	0	2	13	2	1	95	14	114	99	230	4	3	16	5	8	100	16	136	94	276	15	5	21	18	24	101
137	F	18	B	0.447712	0.381556	0.17463	0.0947521	0.0560242	0.0176608	-0.0176827	-0.580634	0.505724	0.31782	0.177834	0.0995058	0.0556778	0.00975401	0.00545779	0.609799	0.819879	1	2475	220	4	2	11	0	0	100	31	117	103	237	4	5	16	0	3	108	29	137	100	294	14	20	27	17	18	99
138	M	21	W	0.186395	0.17308	0.119709	0.114296	0.0583036	0.00544661	-0.00489724	-0.287331	0.204981	0.162886	0.122208	0.091688	0.0687901	0.0290515	0.0217963	0.290184	0.493487	1	2353	259	4	6	12	9	15	104	13	150	109	275	13	10	17	8	19	100	15	167	107	307	18	27	33	23	33	77
139	M	23	W	0.274409	0.145437	0.0717905	0.181514	0.00430449	-0.0304078	0.0292324	-0.847765	0.352732	0.17902	0.076687	0.0328505	0.0140722	0.00110617	0.000473852	0.276552	0.496114	1	2338	231	0	1	14	0	2	106	12	123	108	262	2	11	18	6	12	111	11	160	102	337	24	24	34	29	27	16
140	M	27	W	0.459425	0.340286	0.229672	0.145403	0.114082	0.0131465	-0.0128825	-0.378565	0.454468	0.33572	0.229915	0.157456	0.107833	0.0346358	0.0237201	0.604863	0.922144	1	2503	211	0	1	14	3	6	90	18	113	98	254	16	12	18	9	15	93	12	162	91	312	28	28	34	24	27	27
141	M	19	W	0.310608	0.361613	0.237264	0.162986	0.124068	0.0326992	-0.0343431	-0.277851	0.37011	0.296343	0.224453	0.170003	0.128762	0.0559474	0.0423751	0.568327	0.911978	1	2575	249	0	5	15	0	5	109	18	134	115	284	13	10	19	10	19	99	19	171	113	343	29	29	33	30	33	87
142	M	34	W	0.529271	0.417542	0.13511	0.0648681	0.109087	0.0461147	-0.0501388	-0.520959	0.480035	0.316427	0.187942	0.111628	0.0663017	0.0138923	0.00825136	0.655051	0.842017	1	2198	236	0	2	19	0	0	117	19	138	98	270	10	6	25	15	11	110	16	177	93	331	17	33	42	34	44	75
143	F	35	B	0.494566	0.438653	0.222049	0.104205	0.0730434	0.00184822	-0.00125012	-0.551016	0.566461	0.364525	0.210099	0.121094	0.069794	0.0133632	0.00770205	0.703638	0.955389	1	2446	199	0	2	12	0	3	86	12	103	96	222	1	3	16	8	14	89	16	130	91	298	20	23	26	27	30	84
144	F	30	B	0.330706	0.402432	0.160361	0.147713	0.119558	0.0101482	-0.00974325	-0.318791	0.371529	0.287894	0.209307	0.152172	0.110633	0.0425147	0.0309094	0.574652	0.862325	1	2409	203	0	6	8	1	2	99	11	116	87	216	0	8	11	1	5	102	12	127	89	262	10	13	21	13	21	99
145	F	32	W	0.133752	0.0375017	0.00237214	0.002	0.00198644	0.0139023	-0.0136799	-1.17005	0.0741151	0.0290663	0.00902081	0.00279963	0.000868871	2.59729e-05	8.06074e-06	0.0884385	0.0926178	1	2372	221	0	3	12	2	0	109	15	126	95	238	2	2	7	14	5	117	18	150	88	303	19	23	25	24	20	107
146	M	29	W	0.522013	0.400677	0.214575	0.150228	0.124802	0.0394462	-0.0421719	-0.399667	0.506267	0.367723	0.246574	0.165339	0.110867	0.0334258	0.0224134	0.676702	0.996618	1	1772	279	4	6	17	12	17	131	24	186	93	297	12	19	27	14	23	115	16	211	86	324	14	40	45	22	28	89
147	M	29	W	0.43209	0.282054	0.0232077	0.00587411	0.0170678	-0.00220473	0.00279512	-1.07227	0.352685	0.149569	0.0511869	0.0175177	0.00599507	0.000240297	8.22368e-05	0.438288	0.4643	2	2430	233	0	0	8	2	9	115	15	135	98	283	12	14	17	13	16	116	15	188	95	346	14	33	32	38	24	114
148	M	22	B	0.422529	0.790522	0.377588	0.349125	0.116612	0.028952	-0.0300921	-0.363248	0.67979	0.508358	0.353519	0.245842	0.170962	0.0574949	0.0399827	1.06928	1.6655	3	2550	212	0	6	11	0	4	99	14	121	92	236	8	7	15	5	11	104	17	149	87	304	23	22	31	22	23	100
149	M	29	W	0.393899	0.294608	0.0724846	0.0987166	0.0585356	0.00461424	-0.00404889	-0.508598	0.349751	0.232838	0.140014	0.084196	0.0506303	0.0110095	0.00662042	0.458949	0.623176	1	2272	261	0	1	13	4	9	139	14	166	95	299	10	11	20	14	20	129	14	204	95	347	16	33	42	29	37	102
150	F	26	A	0.493273	0.408018	0.153392	0.0330117	0.0423537	0.000740353	-0.00013784	-0.775973	0.558608	0.300266	0.138199	0.063607	0.0292755	0.00285432	0.00131372	0.641221	0.772106	1	2666	237	0	6	14	0	6	127	19	153	84	246	0	11	15	0	13	124	16	163	82	288	20	17	31	12	59	69
151	F	35	W	0.555577	0.522906	0.297866	0.130495	0.197098	0.0229787	-0.023454	-0.361127	0.572888	0.429143	0.299065	0.208416	0.145243	0.0491574	0.0342573	0.841779	1.21976	1	2345	234	1	0	12	1	7	108	23	130	104	265	7	11	19	6	19	107	15	168	97	319	15	33	35	23	28	93
152	M	38	W	0.443379	0.258993	0.155465	0.109153	0.102607	0.0022447	-0.00164939	-0.391361	0.374041	0.273493	0.184919	0.12503	0.0845373	0.0261306	0.0176679	0.488178	0.726367	1	1753	293	11	15	17	12	26	113	14	194	100	299	13	18	22	17	26	108	12	205	95	317	23	28	35	30	27	87
153	M	19	W	0.598701	0.567081	0.13542	0.15914	0.0635753	-0.00665227	0.00715973	-0.601329	0.651694	0.402829	0.220784	0.121008	0.0663223	0.0109194	0.00598474	0.817563	1.0762	2	2390	272	11	9	12	15	23	105	20	174	98	292	10	17	22	19	25	98	23	192	100	324	18	31	41	29	29	80
154	M	28	W	0.593174	0.597966	0.261505	0.150435	0.157638	0.0187534	-0.018858	-0.421366	0.638534	0.455813	0.299081	0.196242	0.128764	0.0363751	0.0238675	0.906191	1.2662	2	2156	235	1	3	11	0	0	116	22	131	103	271	2	9	18	9	14	124	14	175	96	362	20	32	36	30	35	113
155	F	28	W	0.315862	0.342573	0.239149	0.219657	0.132567	0.0612819	-0.0691651	-0.230038	0.362446	0.301523	0.239561	0.190332	0.151219	0.0758394	0.0602547	0.554235	0.95975	1	2439	196	1	7	11	0	0	107	12	96	101	203	0	5	17	0	1	85	13	107	96	276	19	15	26	18	18	88
156	F	38	B	0.526844	0.502766	0.177188	0.154011	0.135829	-0.0154958	0.0156145	-0.40568	0.527941	0.381626	0.254362	0.169538	0.113001	0.0334603	0.0223021	0.751821	1.06234	2	2650	218	1	7	7	0	3	102	13	120	98	230	0	8	9	8	7	108	11	140	90	276	14	15	17	28	20	96
157	F	31	W	0.876248	0.786871	0.333532	0.0581564	0.0546002	-0.0525412	0.0480877	-0.855035	1.1375	0.573961	0.244088	0.103803	0.044144	0.00339516	0.00144385	1.22545	1.47767	3	2357	261	2	7	10	4	4	137	22	164	98	279	7	12	15	14	23	114	16	184	95	312	14	35	36	32	57	49
158	F	33	A	0.469327	0.372209	0.41371	0.271803	0.222851	0.0344393	-0.0363404	-0.188259	0.477182	0.410465	0.340029	0.28168	0.233344	0.132653	0.10989	0.729574	1.31966	1	2453	213	0	8	9	0	0	100	15	117	96	215	0	4	8	3	3	108	12	125	91	266	9	11	17	17	20	108
159	F	29	W	0.437989	0.339896	0.214776	0.129166	0.0403594	-0.00864746	0.00909292	-0.60154	0.530969	0.32815	0.179816	0.0985331	0.0539929	0.00888385	0.00486806	0.58849	0.845224	1	2370	223	0	5	11	0	0	109	15	125	98	246	6	5	14	11	11	110	15	156	89	309	21	22	31	29	29	93
160	M	30	W	0.730136	0.455509	0.228295	0.123445	0.0176195	0.00413319	-0.0035599	-0.917312	0.947542	0.454875	0.181764	0.0726315	0.0290229	0.00185179	0.000739958	0.81616	1.06256	3	2213	235	0	0	13	0	5	116	17	135	100	272	7	10	15	11	15	118	13	177	95	324	15	34	28	31	31	99
161	M	34	W	0.366828	0.28067	0.246599	0.178472	0.11844	0.0399418	-0.0427559	-0.283047	0.373359	0.297705	0.224316	0.169019	0.127353	0.0544792	0.0410492	0.522634	0.883625	1	1771	249	0	0	13	5	8	124	20	149	100	282	9	12	18	16	19	114	13	189	93	319	16	32	36	36	32	84
162	M	20	W	0.541847	0.473845	0.173806	0.134864	0.094694	0.00458034	-0.00401439	-0.494912	0.558014	0.375573	0.228959	0.139579	0.0850907	0.0192783	0.0117526	0.730102	0.999217	1	2020	209	0	0	15	0	0	98	14	113	96	240	6	8	17	5	13	100	14	149	91	302	20	27	29	24	26	91
163	M	38	B	0.552544	0.503541	0.348277	0.164678	0.0905465	0.0133852	-0.0131341	-0.497408	0.675221	0.453554	0.275808	0.16772	0.101992	0.0229351	0.0139469	0.848343	1.23243	3	2126	220	0	2	16	0	3	110	16	131	89	251	3	11	18	8	16	108	12	165	85	320	21	28	37	27	28	98
164	F	27	W	0.644719	0.489714	0.446276	0.358598	0.180048	0.000620535	-1.78404e-05	-0.299241	0.677496	0.533261	0.395349	0.293104	0.217302	0.0885496	0.065649	0.921768	1.59353	1	2408	225	2	0	2	13	1	115	17	131	94	237	0	3	13	3	13	113	15	145	92	294	16	18	28	18	39	85
165	F	25	W	0.568444	0.580419	0.264991	0.177871	0.0168016	0.0056532	-0.00510823	-0.867475	0.947598	0.473404	0.198835	0.0835128	0.0350763	0.00259893	0.00109158	0.88225	1.20102	3	2529	213	0	6	8	0	0	109	23	123	90	225	6	4	14	3	4	110	19	139	85	276	8	20	17	20	27	102
166	M	33	W	0.568444	0.580419	0.264991	0.177871	0.0168016	0.0056532	-0.00510823	-0.867475	0.947598	0.473404	0.198835	0.0835128	0.0350763	0.00259893	0.00109158	0.88225	1.20102	3	2030	251	0	1	14	5	8	128	15	155	96	285	13	10	22	16	17	117	11	195	89	336	23	29	34	34	32	100
167	F	26	W	0.392812	0.414527	0.297362	0.174676	0.123036	0.0238945	-0.0244609	-0.335581	0.469484	0.358945	0.256618	0.183462	0.131161	0.0479273	0.0342643	0.67888	1.06375	1	2594	212	4	4	10	1	2	96	26	117	94	215	0	3	11	4	15	96	15	129	86	281	23	17	20	17	42	80
168	F	27	W	0.300934	0.179145	0.134048	0.115378	0.136837	0.0108004	-0.0104228	-0.205071	0.237315	0.201408	0.164065	0.133646	0.108866	0.0588451	0.0479346	0.348628	0.599449	1	2576	219	0	0	14	0	1	95	34	110	109	248	6	11	16	5	13	97	25	146	101	298	22	24	27	22	30	77
169	F	24	W	0.304247	0.236708	0.19314	0.103276	0.0998284	-0.00618137	0.00670124	-0.318695	0.306184	0.237278	0.172524	0.125442	0.0912083	0.03506	0.025492	0.431306	0.681066	1	2520	204	1	2	10	2	0	91	16	106	98	219	0	6	12	3	6	102	12	129	90	278	17	18	20	17	24	96
170	F	37	W	0.462035	0.470337	0.197318	0.0916852	0.141927	-0.00302001	0.00360098	-0.417084	0.481521	0.34491	0.227284	0.149772	0.0986947	0.0282411	0.0186099	0.706776	0.968084	2	2185	241	0	1	17	1	2	117	24	137	104	268	5	8	18	5	18	116	16	169	98	325	18	24	35	23	34	98
171	F	24	W	0.451481	0.327313	0.287235	0.18568	0.0524102	-0.0178884	0.0178524	-0.511388	0.53933	0.358245	0.214826	0.128823	0.0772507	0.016658	0.00998921	0.618792	0.974294	1	2409	208	0	5	10	0	0	86	26	102	105	226	1	9	12	4	11	91	16	128	98	280	17	17	20	22	27	81
172	F	29	A	0.575608	0.456775	0.067998	0.0633695	0.0528819	-0.0070318	0.00752864	-0.700986	0.519591	0.296561	0.147123	0.072987	0.0362086	0.00442088	0.00219318	0.675339	0.799149	2	2278	226	0	5	14	0	3	101	20	122	103	248	9	13	22	23	14	77	13	158	91	301	23	27	33	67	22	40
173	F	24	W	0.417003	0.149236	0.101183	0.112642	0.0256201	0.0397406	-0.0425187	-0.606483	0.343971	0.211742	0.115456	0.0629541	0.0343267	0.00556488	0.00303434	0.351705	0.527748	1	2258	218	0	2	13	0	1	106	20	122	96	245	2	8	20	1	7	116	13	54	91	311	32	20	26	20	29	100
174	F	27	W	0.731424	0.190726	0.191058	0.0941146	0.0760741	0.0102351	-0.00983373	-0.536491	0.483993	0.315096	0.184267	0.107759	0.0630169	0.0126029	0.00737015	0.559752	0.787433	1	2322	232	0	4	9	1	4	116	17	133	99	246	0	8	10	3	8	123	15	152	94	306	21	19	23	20	29	108
175	M	22	B	0.947333	0.898592	0.230911	0.12392	0.103519	0.0395562	-0.0423014	-0.669464	1.03587	0.606329	0.31043	0.158935	0.0813721	0.0109205	0.00559112	1.30312	1.59426	2	2411	229	0	4	12	0	2	113	13	131	98	249	3	8	14	4	12	112	13	153	96	297	19	22	26	19	27	97
176	F	26	A	0.444836	0.472492	0.157405	0.148278	0.0765345	0.0602935	-0.067885	-0.490183	0.508881	0.343802	0.210584	0.128986	0.0790055	0.0181554	0.0111204	0.68188	0.947128	2	2305	217	0	0	15	0	0	98	18	113	104	249	10	6	19	10	10	101	15	156	93	313	17	30	33	32	24	91
177	F	27	B	0.772329	0.650602	0.130104	0.174908	0.053538	0.00745273	-0.00695366	-0.694043	0.816558	0.468654	0.234117	0.116954	0.0584245	0.00728347	0.00363848	0.959526	1.22625	2	2310	193	0	5	12	0	0	76	16	94	100	206	1	6	11	2	8	85	14	113	93	262	20	9	21	18	21	85
178	F	29	B	0.54156	0.591496	0.411374	0.257668	0.133074	0.00228841	-0.00169344	-0.383963	0.688373	0.506316	0.34488	0.234917	0.160015	0.0505711	0.0344468	0.954657	1.48455	3	2462	234	0	5	11	1	4	112	17	133	100	252	5	7	15	7	12	113	15	158	94	31	16	28	33	28	27	93
179	F	27	W	0.42283	0.394561	0.119216	0.0533371	0.0624146	0.00789841	-0.00741279	-0.608182	0.446874	0.274714	0.149538	0.0813995	0.044309	0.00714663	0.0038902	0.583845	0.727998	1	2095	223	0	6	9	0	3	108	19	127	96	238	4	7	13	3	9	10	16	145	93	292	19	19	25	22	24	93
180	F	19	A	0.852461	0.781513	0.335958	0.222635	0.11934	0.00618516	-0.00565236	-0.543212	0.974847	0.631256	0.366684	0.212999	0.123727	0.0242506	0.0140866	1.21233	1.66261	3	2246	225	1	8	15	2	10	97	12	133	92	239	9	8	17	4	17	95	11	149	90	277	12	28	24	16	43	69
181	F	23	W	0.611575	0.489416	0.157939	0.115585	0.0715372	0.00797658	-0.00749341	-0.597845	0.625388	0.387647	0.213204	0.117261	0.0644932	0.0107298	0.00590134	0.764074	0.994397	1	2060	244	0	3	16	0	4	127	13	150	94	266	10	7	20	7	15	113	12	173	93	310	21	28	34	29	31	77
182	F	25	W	0.476388	0.431961	0.199637	0.108531	0.102548	0.0157869	-0.0156792	-0.465099	0.50546	0.348413	0.218829	0.137441	0.0863227	0.0213873	0.0134328	0.679139	0.938762	1	2386	232	0	6	16	0	3	98	16	123	109	255	8	10	17	5	13	97	13	151	104	304	20	23	32	24	26	82
183	M	31	B	0.723672	0.740583	0.53598	0.245396	0.131393	0.0669885	-0.0766708	-0.475982	0.941237	0.64317	0.399585	0.248252	0.154233	0.0369852	0.022978	1.22398	1.80307	3	2565	210	0	5	12	0	0	94	33	111	98	250	6	10	14	9	7	112	21	159	91	310	16	22	27	30	24	103
184	F	23	W	0.134801	0.117795	0.0884573	0.0825813	0.0718525	-0.0119252	0.0122361	-0.167518	0.131232	0.114772	0.0970702	0.0820982	0.0694355	0.0420074	0.0355283	0.204165	0.366901	1	2433	218	0	2	12	0	0	89	16	106	111	235	2	6	12	8	11	93	13	132	103	292	15	21	24	24	27	82
185	F	26	W	0.315392	0.278835	0.0786518	0.0515717	0.015925	0.0146054	-0.014424	-0.802335	0.390865	0.205715	0.0922183	0.0413397	0.0185318	0.00166944	0.000748376	0.416434	0.515294	1	2426	208	0	1	10	0	2	102	16	116	93	240	3	9	14	12	13	101	12	151	89	319	17	35	34	36	28	79
186	F	35	B	0.618229	0.597102	0.433414	0.364299	0.331195	0.10152	-0.126729	-0.182051	0.634755	0.548725	0.457395	0.381265	0.317807	0.184065	0.153429	1.00139	1.74799	1	2677	216	0	6	12	0	5	96	19	119	97	229	2	6	14	3	6	101	19	133	96	289	20	21	30	17	22	86
187	F	20	B	0.449263	0.504876	0.117771	0.100115	0.00607559	0.00979078	-0.00937158	-1.07708	0.799571	0.337786	0.115046	0.0391836	0.0133455	0.000527263	0.00017958	0.692979	0.855017	3	2070	230	0	6	9	1	4	115	14	135	96	260	7	7	15	6	10	117	17	161	98	313	16	17	28	30	23	103
188	F	26	B	0.380466	0.394425	0.220129	0.247844	0.141683	0.00887307	-0.00841977	-0.255972	0.414418	0.337679	0.261419	0.202381	0.156676	0.0726945	0.0562775	0.617233	1.04598	1	2696	200	0	5	13	2	0	80	23	99	101	209	0	0	17	3	3	95	16	119	90	263	14	12	25	15	20	91
189	F	20	B	0.449189	0.354445	0.215045	0.149525	0.0715091	0.00180405	-0.00120568	-0.474641	0.492042	0.336586	0.209393	0.130265	0.0810389	0.0195115	0.0121383	0.606198	0.899	1	2715	199	1	6	10	0	0	86	14	102	97	203	0	2	10	2	2	93	13	110	93	248	6	16	18	14	19	94
190	F	30	W	0.34559	0.273529	0.140184	0.146572	0.108685	0.0168543	-0.0168186	-0.304533	0.322292	0.252606	0.186289	0.137382	0.101315	0.0406351	0.0299671	0.454504	0.725511	1	2180	245	0	0	12	1	6	133	13	152	93	279	8	8	20	8	20	127	11	192	86	331	20	28	31	29	32	110
191	M	20	B	0.554593	0.539443	0.32207	0.168447	0.182355	-0.00701713	0.00751438	-0.354578	0.599231	0.451233	0.316526	0.222033	0.15575	0.0537592	0.0377104	0.86837	1.28903	1	2050	211	0	1	13	0	1	95	17	110	101	240	3	6	16	7	13	103	12	147	93	320	19	29	29	32	26	100
192	F	35	B	0.360639	0.21517	0.0801008	0.129523	0.0765493	0.0325365	-0.0341571	-0.370847	0.284642	0.21157	0.146015	0.100772	0.069548	0.022862	0.0157782	0.377959	0.585807	1	1857	235	0	2	11	2	5	120	14	140	95	272	9	12	15	11	14	115	13	177	95	333	18	28	34	39	36	18
193	F	34	B	0.486073	0.427992	0.193299	0.0831329	0.0649916	-0.00724337	0.00773405	-0.592479	0.550618	0.34277	0.189536	0.104805	0.0579523	0.00979803	0.00541787	0.676272	0.88855	1	3012	211	0	2	13	0	0	89	18	106	106	231	3	5	14	8	10	99	14	138	93	287	16	23	28	29	24	86
194	F	20	B	0.360286	0.334108	0.16959	0.114649	0.0935378	0.0328017	-0.0344602	-0.393604	0.382462	0.279149	0.18832	0.127045	0.085707	0.0263146	0.0177524	0.529607	0.775821	1	2192	210	0	2	12	1	2	97	17	113	98	224	0	2	14	3	8	106	15	131	93	291	16	19	24	18	25	102
195	F	20	B	0.493422	0.402567	0.237729	0.199761	0.134653	0.0334187	-0.0351671	-0.343652	0.495891	0.376695	0.267143	0.189451	0.134354	0.0479194	0.0339832	0.678544	1.0645	1	2358	209	0	2	13	0	1	96	13	112	97	231	5	8	11	3	9	100	14	137	94	290	19	27	26	18	30	87
196	F	19	B	0.498534	0.504591	0.390817	0.292115	0.139285	-0.0105768	0.0109479	-0.32661	0.604516	0.465513	0.335805	0.242238	0.174742	0.0655937	0.047317	0.848954	1.40612	1	2546	199	0	4	12	14	9	62	17	100	99	212	0	3	16	21	17	56	18	113	100	272	15	15	25	30	32	59
197	F	28	B	0.256242	0.24309	0.137121	0.0801234	0.0775896	0.0153224	-0.015185	-0.365884	0.273776	0.204303	0.141701	0.0982815	0.0681664	0.022744	0.0157749	0.389839	0.577317	1	2155	214	0	1	13	0	3	103	17	120	94	237	3	6	14	5	12	104	14	145	92	303	17	21	32	26	28	89
198	F	22	B	0.439443	0.285498	0.29178	0.199069	0.0998745	0.0240593	-0.0246425	-0.346534	0.445985	0.338004	0.239014	0.169015	0.119517	0.0422605	0.0298839	0.578616	0.973512	1	2695	197	0	8	8	0	2	84	13	102	96	220	8	7	11	4	11	92	15	132	88	274	17	19	24	22	23	84
199	F	37	B	0.783704	0.712124	0.225971	0.143618	0.0773197	0.0173744	-0.0173754	-0.651989	0.89178	0.529338	0.27579	0.143689	0.074863	0.0105877	0.00551627	1.06738	1.36264	2	2672	233	0	3	12	0	4	118	16	136	97	262	10	12	12	8	15	114	20	170	91	304	17	27	26	21	29	98
200	F	20	B	0.631518	0.497659	0.241514	0.229467	0.215333	0.036961	-0.0392616	-0.3027	0.571093	0.448268	0.33119	0.24469	0.180782	0.0729073	0.0538654	0.821257	1.27915	1	3099	204	0	5	8	0	2	94	13	110	94	214	0	8	8	5	5	96	17	118	96	243	12	13	13	9	19	93
201	M	20	B	0.649887	0.448656	0.280224	0.269706	0.264408	-0.00112049	0.00171936	-0.236992	0.552669	0.457221	0.360746	0.284627	0.22457	0.110301	0.0870271	0.803857	1.34588	1	2621	240	0	3	16	1	5	108	30	134	105	267	10	14	18	7	21	98	23	167	100	309	14	39	34	23	27	77
202	F	20	B	0.539896	0.502516	0.343812	0.170646	0.1328	0.0448856	-0.0486527	-0.407497	0.617514	0.445726	0.296547	0.197297	0.131264	0.0386567	0.0257189	0.840129	1.24908	1	2379	221	0	2	16	0	1	113	11	131	90	243	3	8	17	6	20	102	11	155	88	296	17	25	35	19	44	71
203	F	21	B	0.601339	0.377323	0.346684	0.301454	0.20226	-0.00920141	0.00962696	-0.248247	0.542693	0.444943	0.34713	0.270819	0.211284	0.10033	0.0782739	0.753468	1.32939	1	2317	193	0	4	10	0	0	80	16	94	99	212	2	7	15	3	6	88	13	121	91	266	14	21	25	19	26	75
204	F	20	B	0.489521	0.439859	0.25172	0.209741	0.0822562	-0.00791971	0.00838954	-0.451866	0.569192	0.396519	0.25236	0.160612	0.10222	0.0263515	0.0167711	0.717542	1.09427	1	2764	215	0	2	11	2	0	97	17	113	102	219	0	1	13	2	1	108	12	125	95	268	11	12	21	11	15	114
205	F	24	B	0.465397	0.47901	0.361772	0.20656	0.21971	0.0180124	-0.0180603	-0.245976	0.511989	0.420532	0.328831	0.257127	0.201058	0.0961263	0.0751651	0.798154	1.29546	1	1909	210	0	4	10	30	12	66	12	121	89	248	12	10	18	50	17	57	10	163	85	301	23	24	38	44	46	47
206	M	20	B	0.692851	0.696632	0.220746	0.137392	0.0680994	-0.0220587	0.0217038	-0.65642	0.839991	0.496834	0.25771	0.133676	0.0693382	0.00967685	0.00501943	1.01448	1.2963	3	2252	237	6	0	11	1	4	114	36	136	101	262	11	10	15	14	17	103	26	171	91	313	18	35	34	30	28	79
207	M	18	B	0.822439	0.871776	0.617815	0.472878	0.171236	0.0147025	-0.0145269	-0.396029	1.06515	0.775917	0.522182	0.351422	0.236502	0.0720868	0.0485135	1.42248	2.28988	3	2786	199	0	3	11	2	4	95	18	115	84	222	2	8	15	7	13	92	19	138	84	275	21	17	27	25	28	73
208	M	35	B	0.723672	0.740583	0.53598	0.245396	0.131393	0.0669885	-0.0766708	-0.475982	0.941237	0.64317	0.399585	0.248252	0.154233	0.0369852	0.022978	1.22398	1.80307	3	2437	241	0	2	16	0	3	115	14	136	105	275	7	14	21	5	11	117	12	175	100	334	19	30	43	26	28	91
209	M	19	B	0.794086	0.807414	0.605806	0.195358	0.139496	0.0419025	-0.0450793	-0.515759	1.04012	0.688477	0.411053	0.245418	0.146526	0.0311847	0.0186187	1.34721	1.91522	3	2166	212	1	4	11	0	0	96	19	112	100	241	2	8	19	10	11	102	13	151	90	320	16	32	36	30	29	97
210	F	23	B	0.611877	0.515274	0.447739	0.185544	0.135891	0.00122639	-0.000625209	-0.42282	0.704936	0.502628	0.32932	0.21577	0.141371	0.0397628	0.0260524	0.932367	1.40973	1	2513	237	0	2	11	1	4	105	17	124	113	263	3	9	18	5	13	109	16	157	105	321	17	30	37	24	28	92
211	F	19	B	0.394702	0.294931	0.121917	0.0446179	0.0439627	0.0101372	-0.00973175	-0.654739	0.409385	0.242467	0.125981	0.0654567	0.0340098	0.00477042	0.00247861	0.484277	0.611835	1	2286	205	1	5	11	0	2	86	16	104	101	224	0	8	13	11	11	80	15	123	101	291	17	27	29	29	26	62
212	M	30	B	0.457347	0.504863	0.335695	0.226237	0.132772	-0.0333246	0.0318069	-0.345568	0.56176	0.426077	0.301585	0.213467	0.151096	0.0535819	0.0379262	0.805163	1.26563	1	2762	209	0	3	13	0	2	93	14	110	98	241	3	10	17	7	12	100	15	149	92	313	23	29	23	27	96	16
213	M	20	B	0.775723	0.83607	0.594138	0.495093	0.132954	0.019502	-0.0196664	-0.428441	1.0549	0.748785	0.487852	0.317847	0.207085	0.0572718	0.037314	1.35982	2.21846	3	2511	213	0	3	10	0	0	103	15	115	98	240	0	10	12	6	12	109	12	149	91	328	25	31	30	30	31	93
214	F	26	B	0.482525	0.452272	0.287079	0.167333	0.101141	0.0478063	-0.0521973	-0.432313	0.563051	0.398425	0.25858	0.16782	0.108916	0.0297742	0.0193236	0.743594	1.10504	1	2649	209	0	7	11	0	0	91	23	109	100	216	0	5	12	4	7	92	16	121	95	253	13	7	18	20	21	87
215	F	32	B	0.627392	0.55184	0.439858	0.362629	0.243653	-0.000267506	0.000869757	-0.241814	0.659195	0.543249	0.42656	0.334936	0.262993	0.127317	0.0999699	0.967541	1.67193	1	2073	198	0	7	7	0	0	84	13	98	100	222	7	4	9	7	16	89	11	132	90	315	29	24	26	33	37	83
216	F	20	B	0.378961	0.219044	0.157828	0.10291	0.130176	0.0182145	-0.0182776	-0.296866	0.306257	0.241515	0.17948	0.13338	0.0991202	0.0406799	0.030231	0.427638	0.67455	1	1963	214	0	2	9	0	2	104	14	118	96	243	4	7	13	8	10	114	12	156	88	332	22	28	33	33	23	108
217	F	21	B	0.135028	0.177322	0.134304	0.16481	0.122057	-0.00448297	0.00504049	-0.0313901	0.153903	0.150087	0.145449	0.140954	0.136598	0.124322	0.12048	0.280753	0.573743	1	3070	199	0	3	13	0	0	83	20	99	99	228	4	9	16	10	13	82	13	133	94	295	20	26	32	28	27	73
218	M	20	W	0.445103	0.429852	0.305747	0.159125	0.06183	0.0429072	-0.0462776	-0.52048	0.586046	0.386455	0.229645	0.136463	0.0810914	0.0170157	0.0101113	0.717782	1.0607	3	2013	235	0	0	12	1	2	118	17	133	102	286	9	9	23	13	15	127	10	195	90	359	19	31	39	40	31	112
219	F	30	B	0.750312	0.643605	0.318327	0.220414	0.149685	0.0183623	-0.0184367	-0.448612	0.793445	0.554183	0.353853	0.22594	0.144266	0.0375557	0.0239798	1.03853	1.49295	1	2311	243	0	2	10	2	7	129	13	151	93	268	6	7	13	9	14	133	13	182	86	320	19	22	29	25	30	115
220	F	27	B	0.80119	0.792491	0.460205	0.351451	0.367697	0.0239709	-0.0245451	-0.247407	0.818673	0.671665	0.524451	0.409504	0.31975	0.152219	0.118856	1.26382	2.02922	2	2586	215	2	2	12	1	1	99	17	117	97	239	0	12	14	7	10	106	12	149	91	301	17	24	27	26	26	91
221	M	19	B	0.514024	0.371515	0.19272	0.0192485	0.170925	0.0157942	-0.015687	-0.534509	0.440296	0.287103	0.16823	0.0985755	0.057761	0.0116207	0.00680923	0.636334	0.837405	1	2266	232	0	0	9	0	4	109	20	122	110	270	5	11	17	10	16	109	14	167	103	329	14	34	36	36	26	91
222	F	35	B	0.401572	0.487697	0.353668	0.25687	0.196189	-0.033468	0.0319327	-0.219877	0.483375	0.405407	0.325386	0.261161	0.209612	0.108378	0.0869863	0.77639	1.30819	1	2337	212	0	3	9	2	2	100	15	116	96	240	2	8	13	10	14	98	14	144	96	314	22	26	30	24	31	93
223	F	31	B	0.720416	0.617316	0.320915	0.264208	0.154852	-0.00438343	0.00494281	-0.409794	0.759864	0.547468	0.363402	0.241222	0.16012	0.0468307	0.0310856	1.00421	1.5063	1	2068	205	2	6	8	0	1	87	15	105	100	222	0	4	12	7	10	98	12	132	91	308	17	29	30	32	27	86
224	F	19	B	0.392606	0.320591	0.30825	0.257943	0.098621	0.0235773	-0.0241117	-0.31311	0.445725	0.346962	0.253688	0.185489	0.135624	0.053014	0.0387623	0.599699	1.06108	1	3076	213	0	5	12	0	0	86	14	103	110	231	2	8	14	2	7	88	15	120	111	266	18	10	26	12	24	80
225	F	33	B	0.475457	0.504998	0.289402	0.192535	0.148781	0.017014	-0.0169894	-0.345299	0.544153	0.412812	0.292274	0.206932	0.14651	0.0519974	0.0368146	0.789382	1.20101	1	2249	214	0	3	10	0	0	100	95	116	109	232	0	8	14	3	7	106	11	140	93	289	18	18	25	19	27	95
226	F	20	B	0.412207	0.377058	0.148919	0.0791287	0.0189729	0.0169687	-0.016941	-0.810756	0.570249	0.298112	0.132517	0.0589068	0.0261854	0.00230006	0.00102243	0.578694	0.741769	3	2969	224	0	4	11	0	2	99	31	116	109	247	3	8	13	6	11	104	21	145	102	301	17	25	29	18	26	89
[truncated: 19 more columns]
